# Supplementary material for: Formulation of Agarose Gels Containing Chitosan-Oleic Acid Complex Particles and Their Physical and In Vitro Digestion Properties
Source: Gels. 2026 Apr 29;12(5):374. doi: 10.3390/gels12050374 (PMC13205382; doi:10.3390/gels12050374)
Supplement: Supplementary file 1 [file gels-12-00374-s001.zip]

Archive with 1 entries (1 files):
- gels-4216080-supplementary.pdf
